# Supplementary material for: Age-Related Changes in Lipid and Glucose Levels Associated with Drug Use and Mortality: An Observational Study
Source: J Pers Med. 2022 Feb 14;12(2):280. doi: 10.3390/jpm12020280 (PMC8876997; doi:10.3390/jpm12020280)
Supplement: Supplementary file 1 [file jpm-12-00280-s001.zip]

Archive with 1 entries (1 files):
- jpm-1547850-supplementary.pdf
